# Supplementary material for: Contrasting Patterns of Genetic Differentiation among Blackcaps (Sylvia atricapilla) with Divergent Migratory Orientations in Europe
Source: PLoS One. 2013 Nov 21;8(11):e81365. doi: 10.1371/journal.pone.0081365 (PMC3836794; doi:10.1371/journal.pone.0081365)
Supplement: Table S2 — Allele frequency comparison over populations. (XLS) [file pone.0081365.s003.xls]

## Sheet: PLOSONE_allele_freqs
Table S2. Allele frequency comparison over populations
Locus	Allele#	Size	Kf	FrNW	FrSW	Ub	Bw	Ry	Sv	Km	Vn	Os	Wh	Mn	Overall	Private
Syla1	1	186	0	0	0	0	0	0	0	0	0	0	0.0208	0	0.001	Wh
Syla1	2	194	0.0144	0	0.0061	0.0233	0.0082	0.0341	0	0.025	0.0147	0.02	0.0208	0	0.0142
Syla1	3	198	0.0048	0	0	0.0116	0	0	0	0	0.0147	0	0.0208	0	0.0041
Syla1	4	202	0.5962	0.7391	0.5976	0.5581	0.541	0.5227	0.5	0.6	0.6176	0.64	0.5625	0.54	0.5843
Syla1	5	206	0.1298	0.1304	0.122	0.1628	0.123	0.1477	0.1429	0.025	0.0882	0.06	0.1042	0.18	0.123
Syla1	6	210	0.1538	0.0435	0.2134	0.186	0.2295	0.2386	0.3571	0.3	0.1912	0.24	0.1667	0.2	0.1972
Syla1	7	214	0.0625	0.087	0.0488	0.0233	0.0738	0.0341	0	0	0.0294	0.02	0.0625	0.08	0.0498
Syla1	8	218	0.0144	0	0	0.0349	0.0082	0.0114	0	0.025	0.0147	0.02	0.0208	0	0.0122
Syla1	9	222	0.0048	0	0.0122	0	0.0164	0.0114	0	0	0.0147	0	0.0208	0	0.0081
Syla1	10	226	0.0096	0	0	0	0	0	0	0.025	0.0147	0	0	0	0.0041
Syla1	11	230	0.0096	0	0	0	0	0	0	0	0	0	0	0	0.002	Kf
Syla2	1	151	0	0	0	0	0	0.0098	0	0	0	0	0	0	0.001	Ry
Syla2	2	155	0.0095	0	0.0123	0.0119	0.0082	0.0098	0	0.025	0.0441	0.02	0.0208	0.02	0.014
Syla2	3	159	0.0286	0.0435	0.0185	0.0119	0.0164	0.049	0	0	0.0294	0	0	0.02	0.022
Syla2	4	163	0.081	0.0435	0.0617	0.0595	0.0574	0.0392	0.125	0.1	0.1029	0.06	0.0208	0.1	0.0671
Syla2	5	167	0.1429	0.2174	0.1852	0.1667	0.1967	0.2451	0.125	0.175	0.1471	0.16	0.0625	0.12	0.1693
Syla2	6	171	0.3095	0.2609	0.284	0.2143	0.2869	0.2451	0.4375	0.375	0.2794	0.42	0.375	0.34	0.2986
Syla2	7	175	0.2238	0.2609	0.2099	0.3095	0.2131	0.2255	0.125	0.225	0.2059	0.2	0.1875	0.24	0.2244
Syla2	8	179	0.1143	0.1522	0.1728	0.119	0.1475	0.1176	0.0625	0.025	0.0882	0.08	0.2083	0.1	0.1263
Syla2	9	183	0.0571	0.0217	0.0556	0.0952	0.0492	0.0392	0	0.05	0.0735	0.02	0.0833	0.04	0.0541
Syla2	10	187	0	0	0	0.0119	0.0164	0	0.0625	0	0.0147	0.02	0.0417	0	0.008
Syla2	11	191	0	0	0	0	0	0	0	0	0.0147	0	0	0	0.001	Vn
Syla2	12	195	0.0048	0	0	0	0	0	0	0	0	0	0	0	0.001	Kf
Syla2	13	199	0	0	0	0	0	0.0098	0	0	0	0	0	0	0.001	Ry
Syla2	14	203	0.0048	0	0	0	0	0	0	0	0	0	0	0	0.001	Kf
Syla2	15	207	0.0143	0	0	0	0.0082	0.0098	0.0625	0.025	0	0.02	0	0	0.008
Syla2	16	211	0.0095	0	0	0	0	0	0	0	0	0	0	0	0.002	Kf
Syla2	17	215	0	0	0	0	0	0	0	0	0	0	0	0.02	0.001	Mn
Syla3	1	203	0	0	0	0	0	0	0	0.025	0	0	0	0	0.001	Km
Syla3	2	207	0.0048	0	0.0062	0	0	0	0.0625	0	0	0	0	0	0.003
Syla3	3	209	0.0857	0.0652	0.0802	0.093	0.0656	0.0686	0.0625	0.025	0.0909	0.0625	0.0417	0.06	0.0733
Syla3	4	211	0.0381	0.0217	0.0185	0.0233	0.0082	0.0196	0	0.05	0	0.0208	0.0208	0	0.0211
Syla3	5	213	0.1714	0.1957	0.1605	0.1279	0.1639	0.1373	0.125	0.05	0.1061	0.125	0.1875	0.14	0.1496
Syla3	6	215	0.1429	0.1304	0.1296	0.0814	0.082	0.0882	0.125	0.125	0.0758	0.0417	0.1042	0.1	0.1074
Syla3	7	217	0.4333	0.4348	0.5062	0.5698	0.5164	0.6078	0.5	0.575	0.5909	0.6458	0.5625	0.56	0.5251
Syla3	8	219	0.0095	0.0217	0.0123	0.0116	0.0328	0.0098	0	0	0.0303	0.0208	0	0	0.0141
Syla3	9	221	0.0286	0.0217	0.0247	0.0233	0.0328	0.0196	0	0	0.0303	0.0208	0	0.02	0.0231
Syla3	10	223	0.0048	0	0.0062	0	0.0082	0.0098	0	0	0.0152	0.0208	0	0	0.006
Syla3	11	225	0.0095	0	0.0062	0.0116	0.0164	0	0	0.025	0.0152	0	0.0208	0.02	0.01
Syla3	12	227	0.0095	0.0217	0.0062	0.0116	0	0.0196	0	0.025	0	0.0208	0.0208	0.02	0.011
Syla3	13	229	0.019	0.0435	0.0062	0.0233	0.0082	0.0196	0.125	0.025	0.0303	0.0208	0.0208	0.04	0.0211
Syla3	14	231	0.0381	0.0435	0.0247	0.0116	0.041	0	0	0.075	0	0	0	0.02	0.0241
Syla3	15	233	0.0048	0	0.0062	0.0116	0.0246	0	0	0	0.0152	0	0.0208	0.02	0.009
Syla3	16	235	0	0	0.0062	0	0	0	0	0	0	0	0	0	0.001	FrSW
Syla12	1	177	0	0	0	0	0.0083	0.0106	0	0	0	0	0	0	0.0021
Syla12	2	180	0.1275	0.1304	0.1098	0.1184	0.175	0.0745	0.125	0.05	0.1667	0.08	0.1042	0.0294	0.1169
Syla12	3	183	0.4069	0.5217	0.3963	0.3684	0.3833	0.5	0.1875	0.325	0.3939	0.3	0.3542	0.6176	0.405
Syla12	4	186	0	0	0.0122	0	0	0.0106	0	0	0.0152	0	0	0	0.0042
Syla12	5	189	0.299	0.2174	0.3415	0.3421	0.2833	0.3191	0.5625	0.325	0.2879	0.36	0.3958	0.2353	0.3163
Syla12	6	192	0.0735	0.1087	0.0488	0.0526	0.0833	0.0213	0.0625	0.125	0.0606	0.1	0.0208	0.0588	0.0647
Syla12	7	195	0.0539	0	0.0244	0.0263	0.0167	0.0213	0	0.075	0.0606	0.1	0.1042	0	0.0397
Syla12	8	198	0.0147	0	0.0122	0.0395	0.0083	0.0319	0	0.025	0	0.06	0	0	0.0167
Syla12	9	201	0	0.0217	0.0122	0.0132	0	0	0	0	0	0	0	0	0.0042
Syla12	10	204	0.0049	0	0.0122	0	0.0333	0	0.0625	0.025	0.0152	0	0	0.0294	0.0115
Syla12	11	207	0.0049	0	0.0122	0	0	0	0	0.025	0	0	0	0	0.0042
Syla12	12	210	0	0	0	0.0132	0	0.0106	0	0	0	0	0	0.0294	0.0031
Syla12	13	213	0.0147	0	0.0061	0.0132	0	0	0	0.025	0	0	0	0	0.0063
Syla12	14	216	0	0	0.0061	0	0.0083	0	0	0	0	0	0.0208	0	0.0031
Syla12	15	219	0	0	0	0.0132	0	0	0	0	0	0	0	0	0.001	Ub
Syla12	16	225	0	0	0.0061	0	0	0	0	0	0	0	0	0	0.001	FrSW
Syla14	1	162	0.4592	0.6087	0.4691	0.4878	0.4623	0.4902	0.5	0.5263	0.3971	0.52	0.4167	0.5	0.476
Syla14	2	165	0.2041	0.1087	0.2222	0.1829	0.1415	0.2353	0	0.1053	0.2353	0.14	0.2292	0.125	0.1865
Syla14	3	168	0.1582	0.1522	0.1667	0.1829	0.1792	0.1765	0.2857	0.2368	0.1029	0.22	0.2292	0.1875	0.175
Syla14	4	171	0.1786	0.087	0.1235	0.1463	0.2075	0.098	0.2143	0.1316	0.2647	0.12	0.125	0.1458	0.1542
Syla14	5	174	0	0.0435	0.0185	0	0.0094	0	0	0	0	0	0	0.0417	0.0083
Syla15	1	162	0.0408	0.0652	0.0488	0.0698	0.0424	0.0098	0.0625	0.0263	0.0429	0	0	0.02	0.0376
Syla15	2	165	0.0153	0.0217	0.0366	0.0116	0.0424	0.0196	0	0.0526	0	0.04	0.0417	0	0.0244
Syla15	3	168	0	0	0.0061	0	0	0	0	0	0	0.02	0	0	0.002
Syla15	4	171	0.0918	0.1087	0.0671	0.093	0.0847	0.0588	0	0.0526	0.0857	0.08	0.1875	0.2	0.0904
Syla15	5	174	0.2704	0.2391	0.2744	0.2209	0.2458	0.2745	0.4375	0.2105	0.2286	0.22	0.1875	0.2	0.25
Syla15	6	177	0.25	0.3478	0.2256	0.2209	0.2797	0.3235	0.0625	0.1842	0.2429	0.2	0.2083	0.22	0.247
Syla15	7	180	0.2602	0.1957	0.3293	0.314	0.2797	0.2843	0.375	0.4211	0.3429	0.44	0.3333	0.34	0.3089
Syla15	8	183	0.0663	0.0217	0.0122	0.0581	0.0254	0.0294	0	0.0526	0.0571	0	0.0417	0.02	0.0366
Syla15	9	186	0.0051	0	0	0	0	0	0	0	0	0	0	0	0.001	Kf
Syla15	10	192	0	0	0	0.0116	0	0	0.0625	0	0	0	0	0	0.002
Syla18	1	137	0	0	0	0	0	0.0102	0	0	0	0	0	0	0.001	Ry
Syla18	2	140	0	0	0	0	0	0.0102	0	0	0	0.02	0	0	0.002
Syla18	3	143	0.0248	0	0.0366	0.0465	0.0254	0.0306	0	0.025	0.0286	0.02	0.0208	0	0.0264
Syla18	4	146	0.198	0.1522	0.2256	0.1977	0.1441	0.2143	0.0714	0.25	0.2286	0.2	0.2708	0.24	0.2039
Syla18	5	149	0.0792	0.0435	0.0732	0.0581	0.1017	0.0408	0.2143	0.025	0.0429	0.04	0.0208	0.04	0.0639
Syla18	6	152	0.5644	0.6087	0.5122	0.5233	0.5678	0.5714	0.5	0.55	0.6	0.52	0.5625	0.56	0.5538
Syla18	7	155	0.0941	0.0435	0.1098	0.1395	0.1186	0.1122	0.2143	0.15	0.0714	0.2	0.0833	0.16	0.1136
Syla18	8	158	0.0396	0.1522	0.0427	0.0233	0.0424	0.0102	0	0	0.0286	0	0.0417	0	0.0345
Syla18	9	167	0	0	0	0.0116	0	0	0	0	0	0	0	0	0.001	Ub
Syla19	1	155	0	0	0	0	0.0082	0	0	0	0	0	0	0	0.001	Bw
Syla19	2	157	0.0817	0.0435	0.0679	0.0244	0.0656	0.049	0	0.05	0.0606	0.0833	0.0625	0.06	0.0616
Syla19	3	159	0.0337	0.0217	0.0309	0.0244	0.0164	0	0	0.025	0.0303	0.0417	0.0417	0.06	0.0273
Syla19	4	161	0.4135	0.413	0.3765	0.5976	0.4262	0.4804	0.375	0.35	0.4545	0.4375	0.4583	0.52	0.4394
Syla19	5	163	0.3077	0.2826	0.3333	0.2317	0.3033	0.3039	0.375	0.225	0.3182	0.2083	0.2292	0.2	0.2879
Syla19	6	165	0.0481	0.0652	0.0679	0.0244	0.0902	0.049	0.125	0.15	0.0455	0.1042	0.125	0.06	0.0677
Syla19	7	167	0.0337	0.087	0.0617	0.0244	0.0164	0.0392	0.0625	0.05	0.0152	0.0417	0.0417	0.02	0.0384
Syla19	8	169	0.0721	0.0652	0.0617	0.0488	0.0574	0.0784	0.0625	0.1	0.0606	0.0833	0.0417	0.08	0.0667
Syla19	9	171	0.0048	0.0217	0	0.0244	0.0082	0	0	0.025	0.0152	0	0	0	0.0071
Syla19	10	173	0.0048	0	0	0	0.0082	0	0	0.025	0	0	0	0	0.003
Syla20	1	218	0.0291	0	0	0	0.0083	0	0	0	0	0	0.0208	0.0217	0.0091
Syla20	2	220	0.034	0.0217	0.037	0.0349	0.0417	0.0294	0	0	0.0441	0.04	0.0625	0	0.0333
Syla20	3	222	0.2524	0.1957	0.284	0.2442	0.2917	0.1961	0.3125	0.3	0.2941	0.32	0.2917	0.2826	0.2657
Syla20	4	224	0.1942	0.2826	0.1728	0.2674	0.25	0.2549	0.3125	0.225	0.3235	0.16	0.25	0.2609	0.2303
Syla20	5	226	0.4029	0.3913	0.4259	0.3605	0.325	0.4412	0.25	0.375	0.2647	0.42	0.2292	0.413	0.3768
Syla20	6	228	0.0049	0.0217	0.0062	0	0.0167	0.0098	0	0.05	0	0.02	0	0	0.0091
Syla20	7	230	0	0	0.0185	0	0	0	0	0	0.0147	0	0.0208	0	0.0051
Syla20	8	232	0.0583	0.0652	0.0309	0.0814	0.0417	0.0588	0.125	0.05	0.0294	0.04	0.1042	0.0217	0.0525
Syla20	9	234	0.0243	0.0217	0.0247	0.0116	0.025	0.0098	0	0	0.0294	0	0.0208	0	0.0182
Syl1	1	121	0	0	0	0	0	0.0098	0	0	0	0	0	0	0.001	Ry
Syl1	2	125	0.0408	0.0435	0.0263	0.0233	0.0333	0.0588	0.125	0	0.0143	0	0	0	0.0303
Syl1	3	129	0	0	0	0.0116	0	0.0098	0	0	0	0	0	0.0208	0.0031
Syl1	4	133	0.0204	0.0217	0.0066	0.0349	0.0083	0.049	0	0	0	0	0	0	0.0157
Syl1	5	137	0.0204	0.0652	0.0461	0.0116	0.0083	0.0392	0.0625	0.0294	0.0714	0.08	0.0278	0.0417	0.0356
Syl1	6	141	0.0867	0.0435	0.0987	0.0814	0.0667	0.1078	0.0625	0.0294	0.0857	0.1	0.0833	0.0208	0.0805
Syl1	7	145	0.199	0.1957	0.2171	0.1395	0.1667	0.1275	0.125	0.2353	0.1429	0.2	0.1944	0.2292	0.182
Syl1	8	149	0.2602	0.2826	0.1711	0.3372	0.2917	0.2549	0.25	0.2059	0.2857	0.28	0.3611	0.2708	0.2626
Syl1	9	153	0.1327	0.087	0.1974	0.1395	0.2333	0.1667	0.25	0.2647	0.1714	0.1	0.2222	0.1875	0.1715
Syl1	10	157	0.148	0.1304	0.1382	0.1279	0.1	0.0784	0	0.0882	0.1286	0.08	0.0556	0.1458	0.1172
Syl1	11	161	0.0561	0.0652	0.0329	0.0349	0.0583	0.049	0.0625	0.1176	0.0143	0.08	0.0556	0.0417	0.0502
Syl1	12	165	0.0102	0.0435	0.0329	0.0233	0.025	0.0098	0.0625	0	0.0571	0.06	0	0	0.0241
Syl1	13	169	0.0204	0	0.0197	0.0233	0	0.0196	0	0.0294	0.0143	0	0	0.0208	0.0146
Syl1	14	173	0	0.0217	0.0066	0	0	0.0098	0	0	0	0.02	0	0	0.0042
Syl1	15	177	0.0051	0	0.0066	0.0116	0	0	0	0	0.0143	0	0	0.0208	0.0052
Syl1	16	181	0	0	0	0	0.0083	0.0098	0	0	0	0	0	0	0.0021
Syl2	1	129	0	0	0	0	0.0082	0.01	0	0	0	0	0	0	0.002
Syl2	2	133	0.0049	0.0217	0.0061	0	0	0.01	0	0	0	0	0	0	0.0041
Syl2	3	137	0.0098	0	0	0.0116	0.0082	0.02	0	0	0	0	0	0	0.0061
Syl2	4	141	0.0686	0.1087	0.0793	0.0116	0.0574	0.07	0.125	0.1154	0.0571	0.04	0	0.1	0.0642
Syl2	5	145	0.1569	0.2391	0.1646	0.1512	0.1066	0.1	0.25	0	0.1571	0.14	0.0625	0.2	0.1436
Syl2	6	149	0.1569	0.1957	0.1951	0.2442	0.1803	0.16	0	0.0385	0.2571	0.24	0.2083	0.18	0.1853
Syl2	7	153	0.2157	0.1522	0.189	0.186	0.2295	0.18	0.3125	0.5385	0.2	0.16	0.2292	0.18	0.2088
Syl2	8	157	0.1863	0.1304	0.2012	0.186	0.2295	0.2	0	0.1923	0.1571	0.2	0.2708	0.08	0.1874
Syl2	9	161	0.0686	0.087	0.0732	0.0814	0.0574	0.1	0.1875	0.0769	0.0714	0.08	0.1458	0.14	0.0835
Syl2	10	165	0.0686	0.0217	0.0549	0.0581	0.0738	0.08	0.125	0.0385	0.0857	0.06	0.0625	0.04	0.0642
Syl2	11	169	0.0098	0	0.0061	0.0465	0.0246	0.03	0	0	0	0.06	0.0208	0.02	0.0183
Syl2	12	173	0.0441	0.0435	0.0122	0.0233	0.0164	0.04	0	0	0.0143	0	0	0.06	0.0255
Syl2	13	177	0.0098	0	0.0183	0	0	0	0	0	0	0.02	0	0	0.0061
Syl2	14	181	0	0	0	0	0.0082	0	0	0	0	0	0	0	0.001	Bw
Syl6	1	151	0	0	0.0063	0	0	0	0	0	0	0	0	0	0.0011	FrSW
Syl6	2	155	0.005	0	0	0	0	0	0	0	0	0	0	0	0.0011	Kf
Syl6	3	159	0.005	0.0217	0.0125	0.0541	0.0294	0.0426	0	0	0	0	0.0227	0	0.0169
Syl6	4	163	0	0	0	0	0	0	0	0	0.0143	0	0	0	0.0011	Vn
Syl6	5	167	0	0	0	0.0135	0	0	0	0	0	0	0	0	0.0011	Ub
Syl6	6	171	0.01	0	0.0125	0.027	0.0098	0.0213	0	0	0	0	0	0	0.0095
Syl6	7	175	0.015	0.087	0.0063	0.0135	0.0098	0	0	0	0.0143	0	0.0455	0.0208	0.0148
Syl6	8	179	0.055	0.0217	0.0563	0.0405	0.0588	0.0106	0	0.15	0.0429	0.1	0.0227	0.0417	0.0508
Syl6	9	183	0.215	0.087	0.2125	0.2432	0.1569	0.2021	0.1875	0.175	0.1571	0.18	0.1364	0.2083	0.1907
Syl6	10	187	0.11	0.2174	0.0938	0.0676	0.098	0.1915	0.1875	0.15	0.1714	0.18	0.1364	0.1667	0.1314
Syl6	11	191	0.12	0.1304	0.1	0.1081	0.1667	0.1383	0	0.125	0.1286	0.1	0.1818	0.0833	0.1218
Syl6	12	195	0.095	0.1304	0.0625	0.0676	0.1667	0.1383	0.0625	0.05	0.1143	0.18	0.1818	0.0833	0.1081
Syl6	13	199	0.11	0.1304	0.0875	0.0946	0.0882	0.0532	0.0625	0.1	0.0286	0.04	0.0227	0.0833	0.0816
Syl6	14	203	0.05	0.087	0.1062	0.0946	0.1078	0.0851	0	0.175	0.0857	0.08	0.0682	0.0625	0.0847
Syl6	15	207	0.035	0	0.0375	0.0676	0.0196	0.0532	0.125	0	0.1143	0.02	0.0682	0.0833	0.0456
Syl6	16	211	0.06	0	0.0813	0.0135	0.0196	0.0106	0	0	0.0571	0.04	0.0455	0.0625	0.0424
Syl6	17	215	0.01	0	0	0.0541	0.0098	0.0319	0.0625	0	0.0286	0.02	0.0455	0.0208	0.018
Syl6	18	219	0.01	0.0217	0.0375	0.0135	0	0	0	0	0	0.02	0	0	0.0117
Syl6	19	223	0.01	0.0217	0.0187	0.0135	0.0098	0	0	0	0	0	0	0.0208	0.0095
Syl6	20	227	0.015	0.0217	0.025	0	0	0.0106	0	0	0.0143	0	0	0	0.0106
Syl6	21	231	0.01	0	0.0125	0	0.0098	0	0.0625	0.025	0	0	0	0	0.0074
Syl6	22	235	0.015	0	0.0063	0	0	0.0106	0	0.025	0.0143	0.02	0	0.0208	0.0095
Syl6	23	239	0.01	0	0.0063	0.0135	0.0098	0	0	0	0	0.02	0	0	0.0064
Syl6	24	243	0.01	0	0	0	0	0	0.125	0.025	0.0143	0	0	0	0.0064
Syl6	25	247	0.02	0	0	0	0	0	0.0625	0	0	0	0.0227	0	0.0064
Syl6	26	251	0	0.0217	0	0	0.0196	0	0	0	0	0	0	0.0417	0.0053
Syl6	27	255	0	0	0.0063	0	0	0	0.0625	0	0	0	0	0	0.0021
Syl6	28	259	0.005	0	0	0	0	0	0	0	0	0	0	0	0.0011	Kf
Syl6	29	263	0	0	0	0	0.0098	0	0	0	0	0	0	0	0.0011	Bw
Syl6	30	267	0	0	0.0125	0	0	0	0	0	0	0	0	0	0.0021	FrSW
Syl9	1	141	0.019	0.0652	0.0366	0.0278	0.0339	0.0333	0	0.0294	0	0	0	0.04	0.0258
Syl9	2	145	0.0095	0	0.0061	0	0	0	0	0	0	0	0	0	0.0031
Syl9	3	149	0.4667	0.5217	0.4573	0.5556	0.4831	0.5	0.375	0.5882	0.4857	0.52	0.4583	0.48	0.4866
Syl9	4	153	0.119	0.0217	0.1402	0.1806	0.178	0.1667	0.125	0.1471	0.1286	0.16	0.1458	0.22	0.1446
Syl9	5	157	0.0524	0.0435	0.0488	0.0278	0.0339	0.0556	0.125	0.0294	0.0429	0.1	0.0625	0.02	0.0486
Syl9	6	161	0.0048	0	0.0122	0.0278	0.0169	0.0111	0	0	0.0429	0	0.0208	0	0.0124
Syl9	7	165	0.0095	0	0.0244	0	0	0	0	0	0.0143	0	0	0	0.0072
Syl9	8	169	0	0.0217	0.0061	0	0.0085	0.0111	0	0	0.0143	0	0	0.02	0.0062
Syl9	9	173	0.0095	0.0217	0.0244	0.0139	0.0424	0	0	0	0.0143	0	0.0625	0	0.0176
Syl9	10	177	0.0238	0	0.0183	0.0139	0.0169	0.0444	0	0.0294	0.0429	0.02	0	0.02	0.0217
Syl9	11	181	0.0524	0.0217	0.0305	0.0556	0.0339	0.0333	0	0.0294	0.0286	0.08	0	0.04	0.0382
Syl9	12	185	0.1429	0.1739	0.1159	0.0833	0.0508	0.0778	0.3125	0.1176	0.1286	0.08	0.1458	0.04	0.1105
Syl9	13	189	0.0571	0.0435	0.0549	0.0139	0.0508	0.0444	0.0625	0	0.0143	0	0.0625	0.08	0.0444
Syl9	14	193	0.0238	0.0435	0.0183	0	0.0424	0.0111	0	0.0294	0.0143	0.04	0.0417	0.04	0.0248
Syl9	15	197	0.0095	0.0217	0.0061	0	0.0085	0.0111	0	0	0.0143	0	0	0	0.0072
Syl9	16	201	0	0	0	0	0	0	0	0	0.0143	0	0	0	0.001	Vn
Syl10	1	165	0	0	0.0066	0	0	0	0	0	0	0	0	0	0.001	FrSW
Syl10	2	169	0	0.0238	0	0	0.0167	0	0	0.0263	0.0571	0	0	0.02	0.0094
Syl10	3	173	0.0412	0.0476	0.0197	0.0349	0.0333	0.0408	0.0625	0.0789	0.0429	0.02	0.0652	0	0.0364
Syl10	4	177	0.0361	0.0476	0.0263	0.0349	0.075	0.0612	0.0625	0.0789	0.0143	0.04	0.0652	0.1	0.0478
Syl10	5	181	0.0979	0.0714	0.2105	0.1395	0.15	0.102	0.25	0.3158	0.1143	0.18	0.087	0.16	0.1445
Syl10	6	185	0.2423	0.119	0.2237	0.2093	0.25	0.3367	0.1875	0.1579	0.2286	0.18	0.1957	0.12	0.2245
Syl10	7	189	0.2887	0.3571	0.1645	0.1628	0.1833	0.1429	0.4375	0.1579	0.2571	0.22	0.3043	0.14	0.2173
Syl10	8	193	0.1134	0.2619	0.1513	0.2209	0.15	0.0918	0	0.1316	0.1857	0.22	0.087	0.18	0.1497
Syl10	9	197	0.1082	0	0.0987	0.1279	0.0667	0.102	0	0	0.0714	0.1	0.1522	0.1	0.0904
Syl10	10	201	0.0567	0.0238	0.0658	0.0465	0.0583	0.0714	0	0	0	0.04	0.0217	0.14	0.052
Syl10	11	205	0	0.0238	0.0263	0.0116	0.0083	0.0306	0	0.0526	0.0143	0	0.0217	0.04	0.0166
Syl10	12	209	0.0052	0	0	0.0116	0.0083	0.0204	0	0	0	0	0	0	0.0052
Syl10	13	213	0	0	0.0066	0	0	0	0	0	0	0	0	0	0.001	FrSW
Syl10	14	221	0.0103	0.0238	0	0	0	0	0	0	0	0	0	0	0.0031
Syl10	15	229	0	0	0	0	0	0	0	0	0.0143	0	0	0	0.001	Vn
